# Supplementary material for: Targeting the Galectin Axis in Osteoarthritis: Chondroprotective Effects of Dietary and Pharmacological Phytochemicals
Source: Molecules. 2025 Nov 13;30(22):4391. doi: 10.3390/molecules30224391 (PMC12655804; doi:10.3390/molecules30224391)
Supplement: Supplementary file 1 [file molecules-30-04391-s001.zip]

Archive with 1 entries (1 files):
- molecules-3869835-supplementary.pdf
